# Supplementary material for: To Reconstruct or Discard: A Comparison of Additive and Subtractive Charge Sharing Correction Algorithms at High and Low X-ray Fluxes
Source: Sensors (Basel). 2024 Jul 30;24(15):4946. doi: 10.3390/s24154946 (PMC11314781; doi:10.3390/s24154946)
Supplement: Supplementary file 1 [file sensors-24-04946-s001.zip]

Archive with 1 entries (1 files):
- sensors-3100885-supplementary.pdf
